# Supplementary material for: Genetic Characterization of Listeria from Food of Non-Animal Origin Products and from Producing and Processing Companies in Bavaria, Germany
Source: Foods. 2023 Mar 7;12(6):1120. doi: 10.3390/foods12061120 (PMC10048318; doi:10.3390/foods12061120)
Supplement: Supplementary file 1 [file foods-12-01120-s001.zip]

Archive with 2 entries (2 files):
- Figure S1 Dendrogram of Listeria isolates.pdf
- Table S1 MIC results of Listeria spp.xlsx
