# Supplementary material for: Genetic Characterization of Listeria from Food of Non-Animal Origin Products and from Producing and Processing Companies in Bavaria, Germany
Source: Foods. 2023 Mar 7;12(6):1120. doi: 10.3390/foods12061120 (PMC10048318; doi:10.3390/foods12061120)
Supplement: Supplementary file 1 [file foods-12-01120-s001.zip › Table S1 MIC results of Listeria spp.xlsx]

## Sheet: All samples
Sample ID	Listeria spp.	Antibiotic	MIC BD Phoenix System	EUCAST MIC Breakpoints (mg/L)			MIC = minimum inhibitory concentration
				S≤	R>		EUCAST = European Committee on Antimicrobial Susceptibility Testing
SWA1	L. innocua	PEN	>0,25	0.125	0.125		S = susceptible, standard dosing regimen
		ERY	<=0,25	1	1		R = resistant
		Trim-sulfa	<=1/19	0.06	0.06		NA = not applicable
		GEN	<=1	2	2		PEN = benzylpenicillin
		TET	<=0,5	1	2		ERY = erythromycin
		FOS	>64	32	32		Trim-sulfa = trimethoprim-sulfamethoxazole
		CIP	4	0.001	1		GEN = gentamicin
		MOX	0.5	0.25	0.25		TET = tetracycline
SWA11	L. innocua	PEN	>0,25	0.125	0.125		FOS = fosfomycin
		ERY	<=0,25	1	1		CIP = ciprofloxacin
		Trim-sulfa	<=1/19	0.06	0.06		MOX = moxifloxacin
		GEN	<=1	2	2
		TET	<=0,5	1	2
		FOS	>64	32	32
		CIP	>4	0.001	1
		MOX	1	0.25	0.25
SWA5	L. monocytogenes	PEN	>0,25	0.125	0.125
		ERY	<=0,25	1	1
		Trim-sulfa	<=1/19	0.06	0.06
		GEN	<=1	2	2
		TET	<=0,5	1	2
		FOS	>64	32	32
		CIP	NA	0.001	1
		MOX	0.5	0.25	0.25
SWB11	L. innocua	PEN	>0,25	0.125	0.125
		ERY	<=0,25	1	1
		Trim-sulfa	>4/76	0.06	0.06
		GEN	<=1	2	2
		TET	<=0,5	1	2
		FOS	>64	32	32
		CIP	>4	0.001	1
		MOX	1	0.25	0.25
SWB4	L. innocua	PEN	>0,25	0.125	0.125
		ERY	<=0,25	1	1
		Trim-sulfa	<=1/19	0.06	0.06
		GEN	<=1	2	2
		TET	<=0,5	1	2
		FOS	>64	32	32
		CIP	2	0.001	1
		MOX	0.5	0.25	0.25
SWC5	L. monocytogenes	PEN	>0,25	0.125	0.125
		ERY	<=0,25	1	1
		Trim-sulfa	<=1/19	0.06	0.06
		GEN	<=1	2	2
		TET	<=0,5	1	2
		FOS	>64	32	32
		CIP	4	0.001	1
		MOX	1	0.25	0.25
SWC6	L. monocytogenes	PEN	>0,25	0.125	0.125
		ERY	<=0,25	1	1
		Trim-sulfa	<=1/19	0.06	0.06
		GEN	2	2	2
		TET	<=0,5	1	2
		FOS	>64	32	32
		CIP	NA	0.001	1
		MOX	1	0.25	0.25
SWD4	L. monocytogenes	PEN	>0,25	0.125	0.125
		ERY	<=0,25	1	1
		Trim-sulfa	<=1/19	0.06	0.06
		GEN	<=1	2	2
		TET	<=0,5	1	2
		FOS	>64	32	32
		CIP	NA	0.001	1
		MOX	1	0.25	0.25
SWF1	L. innocua	PEN	>0,25	0.125	0.125
		ERY	<=0,25	1	1
		Trim-sulfa	<=1/19	0.06	0.06
		GEN	<=1	2	2
		TET	<=0,5	1	2
		FOS	>64	32	32
		CIP	4	0.001	1
		MOX	0.5	0.25	0.25
SWF3	L. monocytogenes	PEN	>0,25	0.125	0.125
		ERY	<=0,25	1	1
		Trim-sulfa	<=1/19	0.06	0.06
		GEN	<=1	2	2
		TET	<=0,5	1	2
		FOS	>64	32	32
		CIP	2	0.001	1
		MOX	0.5	0.25	0.25
SWF5	L. innocua	PEN	>0,25	0.125	0.125
		ERY	<=0,25	1	1
		Trim-sulfa	<=1/19	0.06	0.06
		GEN	<=1	2	2
		TET	<=0,5	1	2
		FOS	>64	32	32
		CIP	>4	0.001	1
		MOX	0.5	0.25	0.25
SWG3	L. seeligeri	PEN	0.25	0.125	0.125
		ERY	<=0,25	1	1
		Trim-sulfa	<=1/19	0.06	0.06
		GEN	<=1	2	2
		TET	<=0,5	1	2
		FOS	32	32	32
		CIP	>4	0.001	1
		MOX	>1	0.25	0.25
SWH3	L. monocytogenes	PEN	0.25	0.125	0.125
		ERY	<=0,25	1	1
		Trim-sulfa	<=1/19	0.06	0.06
		GEN	<=1	2	2
		TET	<=0,5	1	2
		FOS	>64	32	32
		CIP	1	0.001	1
		MOX	0.5	0.25	0.25
SWH4	L. monocytogenes	PEN	0.25	0.125	0.125
		ERY	<=0,25	1	1
		Trim-sulfa	<=1/19	0.06	0.06
		GEN	<=1	2	2
		TET	<=0,5	1	2
		FOS	>64	32	32
		CIP	2	0.001	1
		MOX	1	0.25	0.25
SWH6	L. innocua	PEN	>0,25	0.125	0.125
		ERY	<=0,25	1	1
		Trim-sulfa	>4/76	0.06	0.06
		GEN	2	2	2
		TET	>2	1	2
		FOS	>64	32	32
		CIP	>4	0.001	1
		MOX	0.5	0.25	0.25
SWH8	L. monocytogenes	PEN	0.25	0.125	0.125
		ERY	<=0,25	1	1
		Trim-sulfa	<=1/19	0.06	0.06
		GEN	<=1	2	2
		TET	<=0,5	1	2
		FOS	>64	32	32
		CIP	2	0.001	1
		MOX	1	0.25	0.25
SWG7	L. innocua	PEN	>0,25	0.125	0.125
		ERY	<=0,25	1	1
		Trim-sulfa	<=1/19	0.06	0.06
		GEN	<=1	2	2
		TET	<=0,5	1	2
		FOS	>64	32	32
		CIP	4	0.001	1
		MOX	0.5	0.25	0.25
SWF7	L. newyorkensis	PEN	>0,25	0.125	0.125
		ERY	1	1	1
		Trim-sulfa	<=1/19	0.06	0.06
		GEN	<=1	2	2
		TET	<=0,5	1	2
		FOS	32	32	32
		CIP	<=0,5	0.001	1
		MOX	<=0,25	0.25	0.25
SWD6	L. newyorkensis	PEN	>0,25	0.125	0.125
		ERY	1	1	1
		Trim-sulfa	<=1/19	0.06	0.06
		GEN	<=1	2	2
		TET	<=0,5	1	2
		FOS	>64	32	32
		CIP	<=0,5	0.001	1
		MOX	<=0,25	0.25	0.25
SWE6	L. newyorkensis	PEN	>0,25	0.125	0.125
		ERY	1	1	1
		Trim-sulfa	<=1/19	0.06	0.06
		GEN	<=1	2	2
		TET	<=0,5	1	2
		FOS	>64	32	32
		CIP	<=0,5	0.001	1
		MOX	<=0,25	0.25	0.25
SWE7	L. newyorkensis	PEN	>0,25	0.125	0.125
		ERY	1	1	1
		Trim-sulfa	<=1/19	0.06	0.06
		GEN	<=1	2	2
		TET	<=0,5	1	2
		FOS	>64	32	32
		CIP	<=0,5	0.001	1
		MOX	<=0,25	0.25	0.25
SWA8	L. newyorkensis	PEN	>0,25	0.125	0.125
		ERY	1	1	1
		Trim-sulfa	<=1/19	0.06	0.06
		GEN	<=1	2	2
		TET	<=0,5	1	2
		FOS	>64	32	32
		CIP	<=0,5	0.001	1
		MOX	<=0,25	0.25	0.25

## Sheet: L. monocytogenes
Sample ID	Listeria spp.	Antibiotic	MIC BD Phoenix System	EUCAST MIC Breakpoints (mg/L)			MIC = minimum inhibitory concentration
				S≤	R>		EUCAST = European Committee on Antimicrobial Susceptibility Testing
SWA5	L. monocytogenes	PEN	>0,25	0.125	0.125		S = susceptible, standard dosing regimen
		ERY	<=0,25	1	1		R = resistant
		Trim-sulfa	<=1/19	0.06	0.06		NA = not applicable
		GEN	<=1	2	2		PEN = benzylpenicillin
		TET	<=0,5	1	2		ERY = erythromycin
		FOS	>64	32	32		Trim-sulfa = trimethoprim-sulfamethoxazole
		CIP	NA	0.001	1		GEN = gentamicin
		MOX	0.5	0.25	0.25		TET = tetracycline
SWC5	L. monocytogenes	PEN	>0,25	0.125	0.125		FOS = fosfomycin
		ERY	<=0,25	1	1		CIP = ciprofloxacin
		Trim-sulfa	<=1/19	0.06	0.06		MOX = moxifloxacin
		GEN	<=1	2	2
		TET	<=0,5	1	2
		FOS	>64	32	32
		CIP	4	0.001	1
		MOX	1	0.25	0.25
SWC6	L. monocytogenes	PEN	>0,25	0.125	0.125
		ERY	<=0,25	1	1
		Trim-sulfa	<=1/19	0.06	0.06
		GEN	2	2	2
		TET	<=0,5	1	2
		FOS	>64	32	32
		CIP	NA	0.001	1
		MOX	1	0.25	0.25
SWD4	L. monocytogenes	PEN	>0,25	0.125	0.125
		ERY	<=0,25	1	1
		Trim-sulfa	<=1/19	0.06	0.06
		GEN	<=1	2	2
		TET	<=0,5	1	2
		FOS	>64	32	32
		CIP	NA	0.001	1
		MOX	1	0.25	0.25
SWF3	L. monocytogenes	PEN	>0,25	0.125	0.125
		ERY	<=0,25	1	1
		Trim-sulfa	<=1/19	0.06	0.06
		GEN	<=1	2	2
		TET	<=0,5	1	2
		FOS	>64	32	32
		CIP	2	0.001	1
		MOX	0.5	0.25	0.25
SWH3	L. monocytogenes	PEN	0.25	0.125	0.125
		ERY	<=0,25	1	1
		Trim-sulfa	<=1/19	0.06	0.06
		GEN	<=1	2	2
		TET	<=0,5	1	2
		FOS	>64	32	32
		CIP	1	0.001	1
		MOX	0.5	0.25	0.25
SWH4	L. monocytogenes	PEN	0.25	0.125	0.125
		ERY	<=0,25	1	1
		Trim-sulfa	<=1/19	0.06	0.06
		GEN	<=1	2	2
		TET	<=0,5	1	2
		FOS	>64	32	32
		CIP	2	0.001	1
		MOX	1	0.25	0.25
SWH8	L. monocytogenes	PEN	0.25	0.125	0.125
		ERY	<=0,25	1	1
		Trim-sulfa	<=1/19	0.06	0.06
		GEN	<=1	2	2
		TET	<=0,5	1	2
		FOS	>64	32	32
		CIP	2	0.001	1
		MOX	1	0.25	0.25

## Sheet: L. innocua
Sample ID	Listeria spp.	Antibiotic	MIC BD Phoenix System	EUCAST MIC Breakpoints (mg/L)			MIC = minimum inhibitory concentration
				S≤	R>		EUCAST = European Committee on Antimicrobial Susceptibility Testing
SWA1	L. innocua	PEN	>0,25	0.125	0.125		S = susceptible, standard dosing regimen
		ERY	<=0,25	1	1		R = resistant
		Trim-sulfa	<=1/19	0.06	0.06		NA = not applicable
		GEN	<=1	2	2		PEN = benzylpenicillin
		TET	<=0,5	1	2		ERY = erythromycin
		FOS	>64	32	32		Trim-sulfa = trimethoprim-sulfamethoxazole
		CIP	4	0.001	1		GEN = gentamicin
		MOX	0.5	0.25	0.25		TET = tetracycline
SWA11	L. innocua	PEN	>0,25	0.125	0.125		FOS = fosfomycin
		ERY	<=0,25	1	1		CIP = ciprofloxacin
		Trim-sulfa	<=1/19	0.06	0.06		MOX = moxifloxacin
		GEN	<=1	2	2
		TET	<=0,5	1	2
		FOS	>64	32	32
		CIP	>4	0.001	1
		MOX	1	0.25	0.25
SWB11	L. innocua	PEN	>0,25	0.125	0.125
		ERY	<=0,25	1	1
		Trim-sulfa	>4/76	0.06	0.06
		GEN	<=1	2	2
		TET	<=0,5	1	2
		FOS	>64	32	32
		CIP	>4	0.001	1
		MOX	1	0.25	0.25
SWB4	L. innocua	PEN	>0,25	0.125	0.125
		ERY	<=0,25	1	1
		Trim-sulfa	<=1/19	0.06	0.06
		GEN	<=1	2	2
		TET	<=0,5	1	2
		FOS	>64	32	32
		CIP	2	0.001	1
		MOX	0.5	0.25	0.25
SWF1	L. innocua	PEN	>0,25	0.125	0.125
		ERY	<=0,25	1	1
		Trim-sulfa	<=1/19	0.06	0.06
		GEN	<=1	2	2
		TET	<=0,5	1	2
		FOS	>64	32	32
		CIP	4	0.001	1
		MOX	0.5	0.25	0.25
SWF5	L. innocua	PEN	>0,25	0.125	0.125
		ERY	<=0,25	1	1
		Trim-sulfa	<=1/19	0.06	0.06
		GEN	<=1	2	2
		TET	<=0,5	1	2
		FOS	>64	32	32
		CIP	>4	0.001	1
		MOX	0.5	0.25	0.25
SWH6	L. innocua	PEN	>0,25	0.125	0.125
		ERY	<=0,25	1	1
		Trim-sulfa	>4/76	0.06	0.06
		GEN	2	2	2
		TET	>2	1	2
		FOS	>64	32	32
		CIP	>4	0.001	1
		MOX	0.5	0.25	0.25
SWG7	L. innocua	PEN	>0,25	0.125	0.125
		ERY	<=0,25	1	1
		Trim-sulfa	<=1/19	0.06	0.06
		GEN	<=1	2	2
		TET	<=0,5	1	2
		FOS	>64	32	32
		CIP	4	0.001	1
		MOX	0.5	0.25	0.25

## Sheet: L. seeligeri
Sample ID	Listeria spp.	Antibiotic	MIC BD Phoenix System	EUCAST MIC Breakpoints (mg/L)			MIC = minimum inhibitory concentration
				S≤	R>		EUCAST = European Committee on Antimicrobial Susceptibility Testing
SWG3	L. seeligeri	PEN	0.25	0.125	0.125		S = susceptible, standard dosing regimen
		ERY	<=0,25	1	1		R = resistant
		Trim-sulfa	<=1/19	0.06	0.06		NA = not applicable
		GEN	<=1	2	2		PEN = benzylpenicillin
		TET	<=0,5	1	2		ERY = erythromycin
		FOS	32	32	32		Trim-sulfa = trimethoprim-sulfamethoxazole
		CIP	>4	0.001	1		GEN = gentamicin
		MOX	>1	0.25	0.25		TET = tetracycline
							FOS = fosfomycin
							CIP = ciprofloxacin
							MOX = moxifloxacin

## Sheet: L. newyorkensis
Sample ID	Listeria spp.	Antibiotic	MIC BD Phoenix System	EUCAST MIC Breakpoints (mg/L)			MIC = minimum inhibitory concentration
				S≤	R>		EUCAST = European Committee on Antimicrobial Susceptibility Testing
SWF7	L. newyorkensis	PEN	>0,25	0.125	0.125		S = susceptible, standard dosing regimen
		ERY	1	1	1		R = resistant
		Trim-sulfa	<=1/19	0.06	0.06		NA = not applicable
		GEN	<=1	2	2		PEN = benzylpenicillin
		TET	<=0,5	1	2		ERY = erythromycin
		FOS	32	32	32		Trim-sulfa = trimethoprim-sulfamethoxazole
		CIP	<=0,5	0.001	1		GEN = gentamicin
		MOX	<=0,25	0.25	0.25		TET = tetracycline
SWD6	L. newyorkensis	PEN	>0,25	0.125	0.125		FOS = fosfomycin
		ERY	1	1	1		CIP = ciprofloxacin
		Trim-sulfa	<=1/19	0.06	0.06		MOX = moxifloxacin
		GEN	<=1	2	2
		TET	<=0,5	1	2
		FOS	>64	32	32
		CIP	<=0,5	0.001	1
		MOX	<=0,25	0.25	0.25
SWE6	L. newyorkensis	PEN	>0,25	0.125	0.125
		ERY	1	1	1
		Trim-sulfa	<=1/19	0.06	0.06
		GEN	<=1	2	2
		TET	<=0,5	1	2
		FOS	>64	32	32
		CIP	<=0,5	0.001	1
		MOX	<=0,25	0.25	0.25
SWE7	L. newyorkensis	PEN	>0,25	0.125	0.125
		ERY	1	1	1
		Trim-sulfa	<=1/19	0.06	0.06
		GEN	<=1	2	2
		TET	<=0,5	1	2
		FOS	>64	32	32
		CIP	<=0,5	0.001	1
		MOX	<=0,25	0.25	0.25
SWA8	L. newyorkensis	PEN	>0,25	0.125	0.125
		ERY	1	1	1
		Trim-sulfa	<=1/19	0.06	0.06
		GEN	<=1	2	2
		TET	<=0,5	1	2
		FOS	>64	32	32
		CIP	<=0,5	0.001	1
		MOX	<=0,25	0.25	0.25
